# Supplementary material for: Effect of Micromixer Design on Lipid Nanocarriers Manufacturing for the Delivery of Proteins and Nucleic Acids
Source: Pharmaceutics. 2024 Apr 7;16(4):507. doi: 10.3390/pharmaceutics16040507 (PMC11054535; doi:10.3390/pharmaceutics16040507)
Supplement: Supplementary file 1 [file pharmaceutics-16-00507-s001.zip]

Archive with 1 entries (1 files):
- pharmaceutics-2934778-supplementary.pdf
